# Supplementary material for: A benchmark of batch-effect correction methods for single-cell RNA sequencing data
Source: Genome Biol. 2020 Jan 16;21:12. doi: 10.1186/s13059-019-1850-9 (PMC6964114; doi:10.1186/s13059-019-1850-9)
Supplement: Supplementary file 8 — Additional file 8: Table S7. Rank and rank sums. The ranking of the batch correction methods for ARI, ASW, kBET, and LISI assessment metrics, and the rank sums for each method and the derived final rank for each dataset. [file 13059_2019_1850_MOESM8_ESM.xlsx]

## Sheet: Sheet1
Table S7: The rank sums for each method on each dataset, and overall ranking for each dataset.
Dataset 1
	ARI_rank	ASW_rank	LISI_rank	kBET_rank	rank_sum	final_rank
fastMNN	4	3	2	4	13	1
LIGER	13	1	1	2	17	2
scMerge	5	4	6	6	21	3
Scanorama	6	6	5	5	22	4
ComBat	11	9	3	3	26	5.5
limma	3	5	9	9	26	5.5
Harmony	10	2	7	8	27	7
Seurat 2	7	11	10	1	29	8
scGen	12	8	4	7	31	9
Seurat 3	9	10	8	10	37	10
MNN Correct	8	7	11	12	38	11
MMD-ResNet	1.5	13.5	12	13	40	12
Raw	1.5	12	13.5	14	41	13
ZINB-WaVE	14	13.5	13.5	11	52	14
Dataset 2
	ARI_rank	ASW_rank	LISI_rank	kBET_rank	rank_sum	final_rank
Harmony	1	1	3	1	6	1
MNN Correct	3	3	5	6	17	2.5
Seurat 3	6	2	4	5	17	2.5
fastMNN	2	4	8	9	23	4.5
LIGER	13	7	1	2	23	4.5
scGen	12	11	2	3	28	6
Scanorama	7	10	6	7	30	7
scMerge	5	8	13.5	4	30.5	8
Seurat 2	10	5	7	12	34	9
ComBat	4	9	11	13	37	10.5
limma	8	6	12	11	37	10.5
MMD-ResNet	11	12	10	8	41	12.5
ZINB-WaVE	9	13	9	10	41	12.5
Raw	14	14	13.5	14	55.5	14
Dataset 4
	ARI_rank	ASW_rank	LISI_rank	kBET_rank	rank_sum	final_rank
Seurat 3	1	6	1	2	10	1
scGen	3	1	3	4	11	2
scMerge	5	2	2	5	14	3
Harmony	4	4	5	3	16	4
LIGER	6	10	4	1	21	5
Scanorama	8	5	7	8	28	6
MNN Correct	7	8	6	10	31	7
limma	12	3	12	9	36	8.5
Seurat 2	9	11	9	7	36	8.5
fastMNN	10	13	8	6	37	10
ZINB-WaVE	2	12	13.5	11	38.5	11
ComBat	11	7	10	12	40	12
MMD-ResNet	13	9	11	13.5	46.5	13
Raw	14	14	13.5	13.5	55	14
Dataset 5
	ARI_rank	ASW_rank	LISI_rank	kBET_rank	rank_sum	final_rank
Harmony	1	1	4	4	10	1.5
Seurat 3	2	2	3	3	10	1.5
LIGER	9	7	1	1	18	3
fastMNN	3	4	6	6	19	4
Seurat 2	5	12	2	2	21	5
MMD-ResNet	10	5	5	5	25	6.5
MNN Correct	4	3	9	9	25	6.5
scMerge	7	11	8	8	34	8
ComBat	6	6	12	11	35	9
scGen	12	10	7	7	36	10
Scanorama	8	8	11	10	37	11
ZINB-WaVE	11	13	10	12	46	12
limma	13	9	13.5	13	48.5	13
Raw	14	14	13.5	14	55.5	14
Dataset 6
	ARI_rank	ASW_rank	LISI_rank	kBET_rank	rank_sum	final_rank
Harmony	3	1	3	1	8	1
Scanorama	1	2	4	2	9	2
scGen	2	4	2	3	11	3
scMerge	4	3	1	5	13	4
ZINB-WaVE	5	8	6	4	23	5
Seurat 3	6	6	7	13	32	6
Raw	11	5	9	9	34	7
MMD-ResNet	13.5	7	8	7	35.5	8.5
Seurat 2	9	13.5	5	8	35.5	8.5
fastMNN	12	9	11	6	38	10
LIGER	7	10	13	12	42	11
limma	10	12	10	11	43	12
ComBat	8	11	13	14	46	13
MNN Correct	13.5	13.5	13	10	50	14
Dataset 7
	ARI_rank	ASW_rank	LISI_rank	kBET_rank	rank_sum	final_rank
LIGER	1	6	1	3	11	1
MNN Correct	4	2	2	4	12	2
scMerge	8	8	3	1	20	3
scGen	2	12	6	2	22	4
Scanorama	5	9	7	5	26	5
fastMNN	9	7	5	6	27	6.5
Harmony	7	4	8	8	27	6.5
ZINB-WaVE	3	11	4	10	28	8
Raw	13.5	5	9	9	36.5	9
Seurat 2	6	10	10	12	38	10
ComBat	12	1	13	13	39	11
limma	10	3	13	14	40	12
Seurat 3	11	13.5	11	11	46.5	13
MMD-ResNet	13.5	13.5	13	7	47	14
Dataset 8
	ARI_rank	ASW_rank	LISI_rank	kBET_rank	rank_sum	final_rank
Seurat 3	4	1	3	7	15	1
scGen	1	3	9	6	19	2
Seurat 2	7	8	4	4	23	3
Harmony	3	11	2	8	24	4
LIGER	2	13.5	1	9	25.5	5
Scanorama	9	2	5	11	27	6
fastMNN	11	9	8	1	29	7
MMD-ResNet	6	7	12	5	30	8.5
scMerge	10	6	12	2	30	8.5
ComBat	5	5	12	10	32	10.5
ZINB-WaVE	8	4	7	13	32	10.5
MNN Correct	13.5	10	6	3	32.5	12
Raw	12	12	12	12	48	13
limma	13.5	13.5	12	14	53	14
Dataset 9
	ARI_rank	ASW_rank	LISI_rank	kBET_rank	rank_sum	final_rank
LIGER	3	5	2	4	14	1
ZINB-WaVE	12	2	1	3	18	2
MMD-ResNet	7	8	4	1	20	3
ComBat	6	1	9	6	22	5
MNN Correct	4	6	7	5	22	5
Seurat 2	11	3	6	2	22	5
Harmony	5	4	3	11	23	7
Raw	1	9	11	10	31	8.5
scGen	9	7	8	7	31	8.5
Seurat 3	8	10	5	9	32	10
fastMNN	10	11	10	8	39	11
limma	2	14	14	14	44	12
Scanorama	13	12	13	13	51	13.5
scMerge	14	13	12	12	51	13.5
Dataset 10
	ARI_rank	ASW_rank	LISI_rank	kBET_rank	rank_sum	final_rank
Harmony	2	2	2	3	9	1
Scanorama	3	1	5	4	13	2
LIGER	7	6	1	1	15	3
Seurat 3	6	3	3	5	17	4
scGen	1	9	9	6	25	5
MNN Correct	9	4	6	7	26	6
Seurat 2	11	10	4	2	27	7
ZINB-WaVE	5	11	7	8	31	8
ComBat	4	7	12	11	34	9
fastMNN	10	8	8	9	35	10.5
limma	8	5	12	10	35	10.5
scMerge	12	12	12	12	48	12
Raw	13.5	13	12	13	51.5	13
MMD-ResNet	13.5	14	12	14	53.5	14
